# Supplementary material for: Metabolic, Cardiovascular, and Stress Biomarker Adaptations to Breath-Hold Training in a National-Level Swimmer: A Signal-Generating Single-Case Study
Source: J Funct Morphol Kinesiol. 2026 May 28;11(2):213. doi: 10.3390/jfmk11020213 (PMC13301196; doi:10.3390/jfmk11020213)
Supplement: Supplementary file 1 [file jfmk-11-00213-s001.zip]

Archive with 1 entries (1 files):
- jfmk-4300488-supplementary.pdf
